# Supplementary material for: Insulin-Degrading Enzyme Is a Non Proteasomal Target of Carfilzomib and Affects the 20S Proteasome Inhibition by the Drug
Source: Biomolecules. 2022 Feb 16;12(2):315. doi: 10.3390/biom12020315 (PMC8869475; doi:10.3390/biom12020315)
Supplement: Supplementary file 1 [file biomolecules-12-00315-s001.zip]

Archive with 1 entries (1 files):
- biomolecules-1356595-supplementary.pdf
